# Supplementary material for: A Study Protocol to Assess the Respiratory Health Risks and Impacts amongst Informal Street Food Vendors in the Inner City of Johannesburg, South Africa
Source: Int J Environ Res Public Health. 2021 Oct 28;18(21):11320. doi: 10.3390/ijerph182111320 (PMC8582647; doi:10.3390/ijerph182111320)
Supplement: Supplementary file 1 [file ijerph-18-11320-s001.zip]

Archive with 1 entries (1 files):
- ijerph-1436098-supplementary.pdf
